# Supplementary material for: Reliability and readability of five AI chatbots for concussion health advice across retrieval augmented and pretrained models
Source: Sci Rep. 2026 May 3;16:20423. doi: 10.1038/s41598-026-51281-9 (PMC13328287; doi:10.1038/s41598-026-51281-9)
Supplement: Supplementary file 1 — Supplementary Material 1 [file 41598_2026_51281_MOESM1_ESM.xlsx]

## Sheet: Sheet1
question	model	metric	score
1	ChatGPT	ARI	9.3
2	ChatGPT	ARI	8.35
3	ChatGPT	ARI	18.02
4	ChatGPT	ARI	16.19
5	ChatGPT	ARI	12.17
6	ChatGPT	ARI	13.48
7	ChatGPT	ARI	10.16
8	ChatGPT	ARI	16.28
9	ChatGPT	ARI	18.29
10	ChatGPT	ARI	5.97
11	ChatGPT	ARI	12.16
1	Perplexity	ARI	8.74
2	Perplexity	ARI	8.52
3	Perplexity	ARI	9.62
4	Perplexity	ARI	8.78
5	Perplexity	ARI	11.08
6	Perplexity	ARI	8.57
7	Perplexity	ARI	7.23
8	Perplexity	ARI	8.65
9	Perplexity	ARI	12.76
10	Perplexity	ARI	2.98
11	Perplexity	ARI	9.8
1	Copilot	ARI	9.9
2	Copilot	ARI	9.76
3	Copilot	ARI	16.93
4	Copilot	ARI	16.36
5	Copilot	ARI	12.88
6	Copilot	ARI	12.66
7	Copilot	ARI	15.04
8	Copilot	ARI	16.07
9	Copilot	ARI	16.64
10	Copilot	ARI	18.28
11	Copilot	ARI	12.94
1	DeepSeek	ARI	8.85
2	DeepSeek	ARI	8.16
3	DeepSeek	ARI	9.49
4	DeepSeek	ARI	10.46
5	DeepSeek	ARI	11.71
6	DeepSeek	ARI	11.64
7	DeepSeek	ARI	14.16
8	DeepSeek	ARI	12.67
9	DeepSeek	ARI	12.51
10	DeepSeek	ARI	8.26
11	DeepSeek	ARI	11.88
1	Gemini	ARI	10.3
2	Gemini	ARI	11.51
3	Gemini	ARI	13.25
4	Gemini	ARI	17.27
5	Gemini	ARI	15.27
6	Gemini	ARI	18.25
7	Gemini	ARI	17.13
8	Gemini	ARI	10.72
9	Gemini	ARI	22.01
10	Gemini	ARI	12.32
11	Gemini	ARI	14.58
1	ChatGPT	FRES	38
2	ChatGPT	FRES	50
3	ChatGPT	FRES	29
4	ChatGPT	FRES	10
5	ChatGPT	FRES	39
6	ChatGPT	FRES	25
7	ChatGPT	FRES	46
8	ChatGPT	FRES	2
9	ChatGPT	FRES	8
10	ChatGPT	FRES	78
11	ChatGPT	FRES	37
1	Perplexity	FRES	53
2	Perplexity	FRES	60
3	Perplexity	FRES	56
4	Perplexity	FRES	52
5	Perplexity	FRES	37
6	Perplexity	FRES	52
7	Perplexity	FRES	66
8	Perplexity	FRES	53
9	Perplexity	FRES	34
10	Perplexity	FRES	85
11	Perplexity	FRES	48
1	Copilot	FRES	39
2	Copilot	FRES	41
3	Copilot	FRES	33
4	Copilot	FRES	16
5	Copilot	FRES	35
6	Copilot	FRES	33
7	Copilot	FRES	29
8	Copilot	FRES	9
9	Copilot	FRES	8
10	Copilot	FRES	29
11	Copilot	FRES	33
1	DeepSeek	FRES	41
2	DeepSeek	FRES	45
3	DeepSeek	FRES	57
4	DeepSeek	FRES	38
5	DeepSeek	FRES	45
6	DeepSeek	FRES	43
7	DeepSeek	FRES	32
8	DeepSeek	FRES	31
9	DeepSeek	FRES	24
10	DeepSeek	FRES	54
11	DeepSeek	FRES	42
1	Gemini	FRES	34
2	Gemini	FRES	35
3	Gemini	FRES	47
4	Gemini	FRES	23
5	Gemini	FRES	33
6	Gemini	FRES	26
7	Gemini	FRES	31
8	Gemini	FRES	33
9	Gemini	FRES	8
10	Gemini	FRES	50
11	Gemini	FRES	34
1	ChatGPT	GFI	12.2
2	ChatGPT	GFI	10.1
3	ChatGPT	GFI	14.3
4	ChatGPT	GFI	17
5	ChatGPT	GFI	13.7
6	ChatGPT	GFI	15.6
7	ChatGPT	GFI	11.5
8	ChatGPT	GFI	18.9
9	ChatGPT	GFI	16
10	ChatGPT	GFI	9.2
11	ChatGPT	GFI	13.4
1	Perplexity	GFI	11.4
2	Perplexity	GFI	10.3
3	Perplexity	GFI	10.4
4	Perplexity	GFI	11.5
5	Perplexity	GFI	13.3
6	Perplexity	GFI	12
7	Perplexity	GFI	11.5
8	Perplexity	GFI	11.4
9	Perplexity	GFI	13.4
10	Perplexity	GFI	7.5
11	Perplexity	GFI	13.1
1	Copilot	GFI	12.4
2	Copilot	GFI	12.1
3	Copilot	GFI	13.5
4	Copilot	GFI	16.4
5	Copilot	GFI	13.4
6	Copilot	GFI	13.6
7	Copilot	GFI	13.8
8	Copilot	GFI	17.2
9	Copilot	GFI	16.9
10	Copilot	GFI	14.6
11	Copilot	GFI	13.8
1	DeepSeek	GFI	12.3
2	DeepSeek	GFI	11.9
3	DeepSeek	GFI	11.1
4	DeepSeek	GFI	12.4
5	DeepSeek	GFI	12.3
6	DeepSeek	GFI	12.8
7	DeepSeek	GFI	14.2
8	DeepSeek	GFI	14.2
9	DeepSeek	GFI	15
10	DeepSeek	GFI	11.9
11	DeepSeek	GFI	13
1	Gemini	GFI	12.4
2	Gemini	GFI	12
3	Gemini	GFI	11.3
4	Gemini	GFI	15.6
5	Gemini	GFI	14.8
6	Gemini	GFI	16.3
7	Gemini	GFI	14.4
8	Gemini	GFI	13.6
9	Gemini	GFI	17.7
10	Gemini	GFI	10.5
11	Gemini	GFI	14.2
1	ChatGPT	FKGL	9.63
2	ChatGPT	FKGL	7.93
3	ChatGPT	FKGL	15.48
4	ChatGPT	FKGL	14.57
5	ChatGPT	FKGL	10.51
6	ChatGPT	FKGL	11.87
7	ChatGPT	FKGL	8.93
8	ChatGPT	FKGL	15.48
9	ChatGPT	FKGL	15.94
10	ChatGPT	FKGL	9.2
11	ChatGPT	FKGL	10.35
1	Perplexity	FKGL	7.22
2	Perplexity	FKGL	6.13
3	Perplexity	FKGL	7.76
4	Perplexity	FKGL	7.59
5	Perplexity	FKGL	10.28
6	Perplexity	FKGL	8.17
7	Perplexity	FKGL	5.63
8	Perplexity	FKGL	7.52
9	Perplexity	FKGL	10.43
10	Perplexity	FKGL	2.78
11	Perplexity	FKGL	8.58
1	Copilot	FKGL	9.63
2	Copilot	FKGL	9.19
3	Copilot	FKGL	14.52
4	Copilot	FKGL	14.28
5	Copilot	FKGL	11.37
6	Copilot	FKGL	11.19
7	Copilot	FKGL	12.57
8	Copilot	FKGL	14.63
9	Copilot	FKGL	14.86
10	Copilot	FKGL	14.42
11	Copilot	FKGL	11.42
1	DeepSeek	FKGL	9.21
2	DeepSeek	FKGL	8.73
3	DeepSeek	FKGL	8.76
4	DeepSeek	FKGL	9.69
5	DeepSeek	FKGL	10.34
6	DeepSeek	FKGL	10.27
7	DeepSeek	FKGL	12.57
8	DeepSeek	FKGL	11.96
9	DeepSeek	FKGL	11.84
10	DeepSeek	FKGL	8.28
11	DeepSeek	FKGL	10.39
1	Gemini	FKGL	10.11
2	Gemini	FKGL	10.51
3	Gemini	FKGL	11.18
4	Gemini	FKGL	14.75
5	Gemini	FKGL	13.45
6	Gemini	FKGL	16.07
7	Gemini	FKGL	14.38
8	Gemini	FKGL	10.61
9	Gemini	FKGL	18.37
10	Gemini	FKGL	10.46
11	Gemini	FKGL	12.78
1	ChatGPT	CL	13.15
2	ChatGPT	CL	11.53
3	ChatGPT	CL	15.78
4	ChatGPT	CL	19.97
5	ChatGPT	CL	15.25
6	ChatGPT	CL	17.18
7	ChatGPT	CL	13.4
8	ChatGPT	CL	20.18
9	ChatGPT	CL	20.75
10	ChatGPT	CL	7.32
11	ChatGPT	CL	9.45
1	Perplexity	CL	9.54
2	Perplexity	CL	8.28
3	Perplexity	CL	12.26
4	Perplexity	CL	10.85
5	Perplexity	CL	14.42
6	Perplexity	CL	11.41
7	Perplexity	CL	9.54
8	Perplexity	CL	11.05
9	Perplexity	CL	16.05
10	Perplexity	CL	3.87
11	Perplexity	CL	12.88
1	Copilot	CL	12.98
2	Copilot	CL	12.92
3	Copilot	CL	14.51
4	Copilot	CL	18.95
5	Copilot	CL	15.76
6	Copilot	CL	15.95
7	Copilot	CL	17.1
8	Copilot	CL	20.08
9	Copilot	CL	20.3
10	Copilot	CL	17.42
11	Copilot	CL	15.97
1	DeepSeek	CL	12.2
2	DeepSeek	CL	11.45
3	DeepSeek	CL	10.76
4	DeepSeek	CL	14.18
5	DeepSeek	CL	13.37
6	DeepSeek	CL	13.97
7	DeepSeek	CL	15.45
8	DeepSeek	CL	15.22
9	DeepSeek	CL	16.61
10	DeepSeek	CL	10.97
11	DeepSeek	CL	14.16
1	Gemini	CL	13.09
2	Gemini	CL	13.78
3	Gemini	CL	13.07
4	Gemini	CL	16.88
5	Gemini	CL	14.8
6	Gemini	CL	15.1
7	Gemini	CL	15.6
8	Gemini	CL	14.57
9	Gemini	CL	20.27
10	Gemini	CL	12.76
11	Gemini	CL	15.08
1	ChatGPT	SMOG	7.84
2	ChatGPT	SMOG	6.76
3	ChatGPT	SMOG	13.72
4	ChatGPT	SMOG	11.51
5	ChatGPT	SMOG	10.02
6	ChatGPT	SMOG	9.82
7	ChatGPT	SMOG	8.43
8	ChatGPT	SMOG	11.62
9	ChatGPT	SMOG	12.91
10	ChatGPT	SMOG	6.74
11	ChatGPT	SMOG	9.45
1	Perplexity	SMOG	6.88
2	Perplexity	SMOG	6.43
3	Perplexity	SMOG	8.19
4	Perplexity	SMOG	7.35
5	Perplexity	SMOG	9.14
6	Perplexity	SMOG	8.66
7	Perplexity	SMOG	7.35
8	Perplexity	SMOG	7.72
9	Perplexity	SMOG	8.77
10	Perplexity	SMOG	5.6
11	Perplexity	SMOG	8.59
1	Copilot	SMOG	7.98
2	Copilot	SMOG	7.4
3	Copilot	SMOG	13.26
4	Copilot	SMOG	11.86
5	Copilot	SMOG	10
6	Copilot	SMOG	9.61
7	Copilot	SMOG	10.81
8	Copilot	SMOG	11.08
9	Copilot	SMOG	11.35
10	Copilot	SMOG	13.18
11	Copilot	SMOG	10.04
1	DeepSeek	SMOG	7.7
2	DeepSeek	SMOG	7.72
3	DeepSeek	SMOG	9.41
4	DeepSeek	SMOG	7.98
5	DeepSeek	SMOG	10.03
6	DeepSeek	SMOG	9.86
7	DeepSeek	SMOG	11.68
8	DeepSeek	SMOG	10.73
9	DeepSeek	SMOG	9.13
10	DeepSeek	SMOG	8.59
11	DeepSeek	SMOG	9.79
1	Gemini	SMOG	7.56
2	Gemini	SMOG	8.6
3	Gemini	SMOG	10.76
4	Gemini	SMOG	13.72
5	Gemini	SMOG	12.78
6	Gemini	SMOG	15.23
7	Gemini	SMOG	13.44
8	Gemini	SMOG	8.68
9	Gemini	SMOG	16.26
10	Gemini	SMOG	9.9
11	Gemini	SMOG	12.02
1	ChatGPT	DISCERN	29
2	ChatGPT	DISCERN	34
3	ChatGPT	DISCERN	35
4	ChatGPT	DISCERN	36
5	ChatGPT	DISCERN	44
6	ChatGPT	DISCERN	39
7	ChatGPT	DISCERN	40
8	ChatGPT	DISCERN	32
9	ChatGPT	DISCERN	36
10	ChatGPT	DISCERN	38
11	ChatGPT	DISCERN	35
1	Perplexity	DISCERN	45
2	Perplexity	DISCERN	48
3	Perplexity	DISCERN	53
4	Perplexity	DISCERN	52
5	Perplexity	DISCERN	50
6	Perplexity	DISCERN	45
7	Perplexity	DISCERN	39
8	Perplexity	DISCERN	45
9	Perplexity	DISCERN	42
10	Perplexity	DISCERN	55
11	Perplexity	DISCERN	47
1	Copilot	DISCERN	50
2	Copilot	DISCERN	43
3	Copilot	DISCERN	45
4	Copilot	DISCERN	47
5	Copilot	DISCERN	55
6	Copilot	DISCERN	40
7	Copilot	DISCERN	37
8	Copilot	DISCERN	48
9	Copilot	DISCERN	38
10	Copilot	DISCERN	36
11	Copilot	DISCERN	50
1	DeepSeek	DISCERN	32
2	DeepSeek	DISCERN	34
3	DeepSeek	DISCERN	35
4	DeepSeek	DISCERN	43
5	DeepSeek	DISCERN	38
6	DeepSeek	DISCERN	50
7	DeepSeek	DISCERN	40
8	DeepSeek	DISCERN	47
9	DeepSeek	DISCERN	46
10	DeepSeek	DISCERN	50
11	DeepSeek	DISCERN	39
1	Gemini	DISCERN	38
2	Gemini	DISCERN	30
3	Gemini	DISCERN	30
4	Gemini	DISCERN	35
5	Gemini	DISCERN	42
6	Gemini	DISCERN	44
7	Gemini	DISCERN	39
8	Gemini	DISCERN	38
9	Gemini	DISCERN	40
10	Gemini	DISCERN	47
11	Gemini	DISCERN	42
1	ChatGPT	EQIP	50
2	ChatGPT	EQIP	50
3	ChatGPT	EQIP	50
4	ChatGPT	EQIP	50
5	ChatGPT	EQIP	55
6	ChatGPT	EQIP	50
7	ChatGPT	EQIP	50
8	ChatGPT	EQIP	50
9	ChatGPT	EQIP	65
10	ChatGPT	EQIP	50
11	ChatGPT	EQIP	60
1	Perplexity	EQIP	70
2	Perplexity	EQIP	70
3	Perplexity	EQIP	60
4	Perplexity	EQIP	70
5	Perplexity	EQIP	65
6	Perplexity	EQIP	60
7	Perplexity	EQIP	70
8	Perplexity	EQIP	65
9	Perplexity	EQIP	60
10	Perplexity	EQIP	55
11	Perplexity	EQIP	70
1	Copilot	EQIP	65
2	Copilot	EQIP	55
3	Copilot	EQIP	60
4	Copilot	EQIP	60
5	Copilot	EQIP	65
6	Copilot	EQIP	70
7	Copilot	EQIP	50
8	Copilot	EQIP	55
9	Copilot	EQIP	55
10	Copilot	EQIP	70
11	Copilot	EQIP	65
1	DeepSeek	EQIP	60
2	DeepSeek	EQIP	60
3	DeepSeek	EQIP	55
4	DeepSeek	EQIP	50
5	DeepSeek	EQIP	50
6	DeepSeek	EQIP	60
7	DeepSeek	EQIP	60
8	DeepSeek	EQIP	65
9	DeepSeek	EQIP	60
10	DeepSeek	EQIP	50
11	DeepSeek	EQIP	50
1	Gemini	EQIP	50
2	Gemini	EQIP	55
3	Gemini	EQIP	55
4	Gemini	EQIP	55
5	Gemini	EQIP	50
6	Gemini	EQIP	55
7	Gemini	EQIP	50
8	Gemini	EQIP	60
9	Gemini	EQIP	55
10	Gemini	EQIP	60
11	Gemini	EQIP	70
1	ChatGPT	GQS	3
2	ChatGPT	GQS	3
3	ChatGPT	GQS	3
4	ChatGPT	GQS	2
5	ChatGPT	GQS	3
6	ChatGPT	GQS	3
7	ChatGPT	GQS	3
8	ChatGPT	GQS	3
9	ChatGPT	GQS	3
10	ChatGPT	GQS	3
11	ChatGPT	GQS	3
1	Perplexity	GQS	4
2	Perplexity	GQS	3
3	Perplexity	GQS	3
4	Perplexity	GQS	3
5	Perplexity	GQS	3
6	Perplexity	GQS	4
7	Perplexity	GQS	4
8	Perplexity	GQS	3
9	Perplexity	GQS	3
10	Perplexity	GQS	4
11	Perplexity	GQS	3
1	Copilot	GQS	4
2	Copilot	GQS	3
3	Copilot	GQS	3
4	Copilot	GQS	4
5	Copilot	GQS	3
6	Copilot	GQS	4
7	Copilot	GQS	3
8	Copilot	GQS	2
9	Copilot	GQS	2
10	Copilot	GQS	3
11	Copilot	GQS	3
1	DeepSeek	GQS	3
2	DeepSeek	GQS	3
3	DeepSeek	GQS	4
4	DeepSeek	GQS	3
5	DeepSeek	GQS	3
6	DeepSeek	GQS	3
7	DeepSeek	GQS	3
8	DeepSeek	GQS	2
9	DeepSeek	GQS	3
10	DeepSeek	GQS	4
11	DeepSeek	GQS	3
1	Gemini	GQS	3
2	Gemini	GQS	3
3	Gemini	GQS	2
4	Gemini	GQS	3
5	Gemini	GQS	4
6	Gemini	GQS	3
7	Gemini	GQS	3
8	Gemini	GQS	3
9	Gemini	GQS	2
10	Gemini	GQS	3
11	Gemini	GQS	4
1	ChatGPT	JAMA	0
2	ChatGPT	JAMA	0
3	ChatGPT	JAMA	0
4	ChatGPT	JAMA	0
5	ChatGPT	JAMA	0
6	ChatGPT	JAMA	0
7	ChatGPT	JAMA	0
8	ChatGPT	JAMA	0
9	ChatGPT	JAMA	0
10	ChatGPT	JAMA	0
11	ChatGPT	JAMA	0
1	Perplexity	JAMA	1
2	Perplexity	JAMA	1
3	Perplexity	JAMA	1
4	Perplexity	JAMA	1
5	Perplexity	JAMA	1
6	Perplexity	JAMA	1
7	Perplexity	JAMA	1
8	Perplexity	JAMA	1
9	Perplexity	JAMA	1
10	Perplexity	JAMA	1
11	Perplexity	JAMA	1
1	Copilot	JAMA	0
2	Copilot	JAMA	0
3	Copilot	JAMA	0
4	Copilot	JAMA	1
5	Copilot	JAMA	1
6	Copilot	JAMA	0
7	Copilot	JAMA	0
8	Copilot	JAMA	1
9	Copilot	JAMA	1
10	Copilot	JAMA	1
11	Copilot	JAMA	2
1	DeepSeek	JAMA	0
2	DeepSeek	JAMA	0
3	DeepSeek	JAMA	0
4	DeepSeek	JAMA	0
5	DeepSeek	JAMA	0
6	DeepSeek	JAMA	0
7	DeepSeek	JAMA	0
8	DeepSeek	JAMA	0
9	DeepSeek	JAMA	0
10	DeepSeek	JAMA	0
11	DeepSeek	JAMA	0
1	Gemini	JAMA	0
2	Gemini	JAMA	0
3	Gemini	JAMA	0
4	Gemini	JAMA	0
5	Gemini	JAMA	0
6	Gemini	JAMA	0
7	Gemini	JAMA	0
8	Gemini	JAMA	0
9	Gemini	JAMA	0
10	Gemini	JAMA	0
11	Gemini	JAMA	0
